# Supplementary material for: Factors Affecting the Transition from Paper to Digital Data Collection for Mobile Tuberculosis Active Case Finding in Low Internet Access Settings in Pakistan
Source: Trop Med Infect Dis. 2022 Aug 22;7(8):201. doi: 10.3390/tropicalmed7080201 (PMC9415978; doi:10.3390/tropicalmed7080201)
Supplement: Supplementary file 1 [file tropicalmed-07-00201-s001.zip]

Archive with 1 entries (1 files):
- tropicalmed-1696941-supplementary.pdf
